# Supplementary material for: Detection of Single Nucleotide Polymorphisms by Fluorescence Embedded Dye SYBR Green I Based on Graphene Oxide
Source: Front Chem. 2021 Mar 31;9:631959. doi: 10.3389/fchem.2021.631959 (PMC8044317; doi:10.3389/fchem.2021.631959)
Supplement: Supplementary file 1 [file datasheet1.zip]

Archive with 21 entries (21 files):
- Supplementary Figures/S1.jpg
- Supplementary Figures/S2-1.jpg
- Supplementary Figures/S2-2.jpg
- Supplementary Figures/S2-3.jpg
- Supplementary Figures/S3-1.jpg
- Supplementary Figures/S3-10.jpg
- Supplementary Figures/S3-2.jpg
- Supplementary Figures/S3-3.jpg
- Supplementary Figures/S3-4.jpg
- Supplementary Figures/S3-5.jpg
- Supplementary Figures/S3-6.jpg
- Supplementary Figures/S3-7.jpg
- Supplementary Figures/S3-8.jpg
- Supplementary Figures/S3-9.jpg
- Supplementary Figures/S4.jpg
- Supplementary Figures/S5.jpg
- Supplementary Figures/S6-1.jpg
- Supplementary Figures/S6-2.jpg
- Supplementary Figures/S6-3.jpg
- Supplementary material.docx
- Supplementary material.pdf
